# Supplementary material for: Deciphering the Forebrain Disorder in a Chicken Model of Cerebral Hernia
Source: Genes (Basel). 2020 Aug 27;11(9):1008. doi: 10.3390/genes11091008 (PMC7564858; doi:10.3390/genes11091008)
Supplement: Supplementary file 1 [file genes-11-01008-s001.zip]

Archive with 4 entries (3 files):
- supplementary materials/Supplementary figure legends.docx
- supplementary materials/Supplementary table1íótable3 and table4.docx
- supplementary materials/Supplementary_Table2.xlsx
- supplementary materials/
