# Supplementary material for: Deciphering the Forebrain Disorder in a Chicken Model of Cerebral Hernia
Source: Genes (Basel). 2020 Aug 27;11(9):1008. doi: 10.3390/genes11091008 (PMC7564858; doi:10.3390/genes11091008)
Supplement: Supplementary file 1 [file genes-11-01008-s001.zip › supplementary materials/Supplementary_Table2.xlsx]

## Sheet: sheet1
ensembl_gene_id	external_gene_name	log2FoldChange	pvalue	padj	P28_WT1_FPKM	P28_WT2_FPKM	P28_WT3_FPKM	P28_he1_FPKM	P28_he2_FPKM	P28_he3_FPKM
ENSGALG00000017046	POSTN	4.07645	6.25e-17	1.16e-12	0.288322	0.334937	0.361166	9.55911	5.13239	3.0615
ENSGALG00000011740	MGP	3.91655	1.54e-16	1.42e-12	12.0734	4.16382	5.72337	85.8016	217.695	49.2916
ENSGALG00000031373	PADIL	1.67311	1.48e-09	9.1e-06	6.21921	4.45068	5.00307	20.4068	22.8547	12.6485
ENSGALG00000000909	GFAP	1.75155	4.57e-09	2.11e-05	68.5865	67.9386	52.4734	244.776	322.6	140.913
ENSGALG00000010402	HPGDS	2.83476	8.39e-09	3.1e-05	1.02587	0.412102	0.524054	5.32437	4.12459	2.85938
ENSGALG00000027786	SOCS3	3.43976	5.01e-08	0.000144	0.537072	0.245014	0.344039	6.97583	3.51002	1.4825
ENSGALG00000012420	CG-1B	4.92599	5.45e-08	0.000144	0.362953	0.202269	0.737964	16.5624	17.0529	2.53866
ENSGALG00000041826	S100A6	2.64952	7.77e-08	0.00017951	12.6573	6.2786	14.3889	53.2901	125.358	28.9225
ENSGALG00000024488	CD99	1.76918	1.2e-07	0.000234231	3.65003	3.07336	4.11747	15.5024	19.0654	8.08755
ENSGALG00000002389		1.9871	1.27e-07	0.000234231	1.32578	0.527593	0.649349	4.98357	3.12567	2.39226
ENSGALG00000014804	THBS4	2.88911	2.69e-07	0.000451932	1.75214	0.970064	0.981506	15.0225	13.5024	2.37546
ENSGALG00000014603	C1S	2.72596	3.61e-07	0.000556181	0.983736	0.454141	0.347931	3.85198	6.21017	1.3178
ENSGALG00000041555	COL1A1	2.18776	5.08e-07	0.000722673	5.37807	5.52453	3.57522	32.8606	32.325	8.05896
ENSGALG00000039750	EDSC	2.34665	1.21e-06	0.00159854	0	0.005069	0	0	0	0
ENSGALG00000008677	VIM	1.42857	2.29e-06	0.002819	59.2192	39.7285	59.2361	186.441	190.551	86.8037
ENSGALG00000042279	CYP24A1	2.43193	2.88e-06	0.00333028	0.422647	0.357434	0.266216	1.36851	2.38673	2.58986
ENSGALG00000046015		-2.822	7.43e-06	0.00807351	2.41954	0.94157	1.38744	0.253981	0.264389	0.153652
ENSGALG00000019552	SERPINB10	3.55123	9.85e-06	0.0101125	0.066227	0.107469	0.141207	1.32392	1.2554	1.08213
ENSGALG00000026836		2.12309	1.05e-05	0.0102306	1.5589	0.881376	1.59972	6.97755	9.86733	2.36491
ENSGALG00000029393	HOXC10	6.74578	1.18e-05	0.010934	0	0	0.050289	0.763914	1.98302	0.099412
ENSGALG00000028627	TIMP3	1.62108	1.33e-05	0.0117352	15.0031	10.3631	9.51083	47.027	42.3042	22.3535
ENSGALG00000002576	ASL2	1.26776	1.44e-05	0.0121059	3.53222	3.17884	3.75049	10.7352	10.211	6.03732
ENSGALG00000003580	MMP2	1.88575	3.01e-05	0.0242161	4.11441	3.37234	3.8087	15.5884	23.3626	4.43846
ENSGALG00000009594	RARRES1	1.72679	4.18e-05	0.0311981	5.92323	6.18646	7.36945	18.6373	39.0971	9.9384
ENSGALG00000046715		-4.72268	4.28e-05	0.0311981	5.83741	1.21372	0.165974	0.430844	0.24246	0.107438
ENSGALG00000011803	EMP1	2.55617	4.6e-05	0.0311981	0.366547	0.118534	0.451421	3.81089	2.84126	1.06143
ENSGALG00000019719	KRT19	2.12291	4.72e-05	0.0311981	3.06739	1.563	1.93646	8.34521	19.1572	3.38662
ENSGALG00000051520		2.67069	4.73e-05	0.0311981	0.098273	0.240676	0.488247	0.689411	1.38119	0.842339
ENSGALG00000015148	ANXA1	2.5269	4.9e-05	0.0312373	0.885343	0.457073	0.309901	4.43269	5.81548	1.2772
ENSGALG00000004771	C1QB	1.89185	8.08e-05	0.0497622	1.67031	2.0393	1.77242	5.82022	9.5108	4.54559
ENSGALG00000012802	F13A1	1.5131	8.76e-05	0.0522367	1.03048	0.514108	0.914826	3.72275	3.17127	1.39322
ENSGALG00000051461		-1.28373	0.000107863	0.0623044	1.66318	1.48521	1.79485	0.979456	0.774475	0.782622
ENSGALG00000034868	KRT7	1.81444	0.000113834	0.0637608	3.20776	2.84809	3.04242	15.1792	19.3822	3.42369
ENSGALG00000000949	HBEGF	2.07752	0.000138463	0.0752749	0.519581	0.270642	1.06173	4.49901	3.92342	2.97717
ENSGALG00000002987	SERPINF2	2.56838	0.000149453	0.0789281	0.183676	0.037471	0.126408	2.8932	1.0112	0.852341
ENSGALG00000028774	S100A10	1.67292	0.000191837	0.0984975	8.31638	9.50115	15.5935	31.9876	61.4951	17.5329
ENSGALG00000043906		2.01955	0.00028051	0.140134	0.852462	0.720182	0.562957	2.51415	4.3014	1.13559
ENSGALG00000047320	MFAP5	1.92191	0.000288458	0.140312	1.07218	0.71225	1.00901	4.99974	5.44004	1.28201
ENSGALG00000008367	MDK	1.14544	0.000356182	0.166302	46.734	36.5972	63.542	125.682	170.027	71.2991
ENSGALG00000011274	DCN	1.60523	0.000366216	0.166302	18.0519	15.4716	12.8447	53.2417	80.4957	15.6086
ENSGALG00000029669	C1QC	1.57892	0.000376911	0.166302	1.94434	2.76229	2.47939	5.67609	10.8535	6.06072
ENSGALG00000053886		1.6627	0.000377876	0.166302	1.33186	1.42911	0.423553	3.61947	3.15076	3.93738
ENSGALG00000001926	HSPB1	2.11763	0.000392973	0.168924	1.17039	1.81685	1.47007	4.21805	14.6447	4.17496
ENSGALG00000037669	FKBP9	0.608603	0.00043325	0.182004	12.6827	10.7937	11.9132	20.3932	20.7203	16.3469
ENSGALG00000002771	CRIP1	2.51345	0.000516708	0.207808	4.13757	1.02574	0.785875	9.70133	20.9922	4.1674
ENSGALG00000031275	TUBB6	0.949593	0.000525114	0.207808	4.96189	5.06808	6.9622	12.6987	13.5788	8.8009
ENSGALG00000006992	MMP9	3.17992	0.00053633	0.207808	0.101543	0.126787	0.177829	1.32191	4.13528	0.307634
ENSGALG00000054999		2.1973	0.000548806	0.207808	0.700125	0.312362	0.693895	4.51635	5.85712	0.96093
ENSGALG00000038364	NOV	2.92616	0.000569296	0.207808	15.1546	4.80234	5.86482	53.3373	133.517	19.7271
ENSGALG00000003578	FN1	1.2338	0.000570918	0.207808	11.2351	9.47276	9.77781	18.5183	45.4748	16.8954
ENSGALG00000000357		4.95104	0.000573372	0.207808	0.011684	0.014125	0.049477	0.178051	0.243093	0.253368
ENSGALG00000048430		-2.1399	0.000596207	0.211929	3.66249	13.2099	8.65562	2.55744	1.00594	5.77587
ENSGALG00000003261	CAVIN1	1.07107	0.000670221	0.225251	12.1867	9.18459	8.39825	21.2465	31.8415	12.6571
ENSGALG00000014233	FBLN1	2.12718	0.000675312	0.225251	1.45402	0.937352	0.643384	5.85671	9.82157	0.827798
ENSGALG00000035584	COL3A1	2.67211	0.000675478	0.225251	2.30671	2.27272	1.2775	17.6125	21.817	3.04606
ENSGALG00000047383		1.56725	0.000686678	0.225251	1.47777	0.689332	1.85674	3.83541	3.80396	2.74544
ENSGALG00000036635		-1.26856	0.000694619	0.225251	4.53594	6.68608	3.32037	3.03573	2.27381	3.01089
ENSGALG00000006821	TNMD	2.3854	0.000760505	0.240674	0.341	0.394775	0.452283	1.50263	3.48507	1.22468
ENSGALG00000011271	LUM	2.01876	0.000768219	0.240674	1.88186	2.81083	1.50533	11.8751	14.8471	1.55537
ENSGALG00000031597	HBM	1.4322	0.000915332	0.281983	15.3692	15.7482	26.0353	43.0106	33.6468	86.2896
ENSGALG00000021569	C1QA	1.39113	0.000931056	0.282125	2.10219	1.6828	2.11834	5.97641	9.81708	3.88988
ENSGALG00000031430		2.70648	0.000983791	0.284922	0.032286	0.116052	0.235731	0.773254	0.986845	0.415288
ENSGALG00000032220	ELN	1.8398	0.000985496	0.284922	5.6435	2.46401	3.61611	17.5671	27.6972	3.37663
ENSGALG00000003770	ANXA2	1.05681	0.00098653	0.284922	9.96269	6.07414	6.84989	14.3963	26.3051	12.3082
ENSGALG00000043234	HBA1	1.0813	0.00107564	0.305491	50.9747	41.6981	58.3106	94.2796	74.3187	169.877
ENSGALG00000047152	HBBA	1.10367	0.0010908	0.305491	38.6613	25.9398	34.332	55.6902	47.8003	119.701
ENSGALG00000005958		2.68778	0.00115032	0.317352	0.116783	0.064731	0.140986	0.080787	0.684943	1.1798
ENSGALG00000042656		1.89072	0.00120072	0.326385	0.52345	0.173706	0.635144	1.67062	0.993414	2.44489
ENSGALG00000005974	COL6A1	1.89523	0.00127808	0.339786	0.926541	0.618664	0.508312	3.07665	6.29451	0.794442
ENSGALG00000043167	TNFRSF11B	1.10512	0.00128679	0.339786	4.99162	2.08444	3.7527	9.46086	9.87666	6.87207
ENSGALG00000052087		1.43376	0.00131476	0.340269	0.885399	1.14173	1.2441	3.61292	5.65651	2.11659
ENSGALG00000026613	S100A4	0.997789	0.0013421	0.340269	11.9662	6.90958	16.8207	20.6237	32.3106	22.9096
ENSGALG00000004695	ECM2	2.30377	0.00134385	0.340269	1.08924	0.660585	0.507182	5.86611	4.34122	0.69589
ENSGALG00000001450	IGSF9B	-0.817366	0.00147011	0.367209	31.4452	23.2131	27.5879	16.5192	11.7445	22.217
ENSGALG00000010203		0.955387	0.00150295	0.370406	2.2093	1.71348	2.17731	3.8997	4.9736	3.18082
ENSGALG00000052767		1.07709	0.00158031	0.380058	4.40456	2.09699	3.96977	4.91114	5.87609	13.0785
ENSGALG00000047314	YF5	-5.41158	0.00158323	0.380058	0.501254	3.07886	0.199072	0.023788	0.177637	0.314109
ENSGALG00000045074		-4.8672	0.00161288	0.38221	5.36283	3.02374	1.60688	1.17562	1.18659	0.969055
ENSGALG00000042677		-2.10338	0.0017111	0.398565	70.5696	121.469	66.0485	45.2429	48.8054	42.7852
ENSGALG00000024031	CYB561	1.03091	0.00172502	0.398565	5.27862	2.89452	4.5962	7.57845	10.4922	7.72727
ENSGALG00000024083	TCIM	1.16012	0.00179798	0.410295	4.50583	1.78892	6.22224	10.7788	12.1294	7.27311
ENSGALG00000019755		5.27897	0.00183603	0.413868	0	0	0.105753	0.667892	1.05598	0.143679
ENSGALG00000014984	F2RL1	3.27735	0.00188957	0.41618	0.074911	0	0.026182	0.46856	0.414743	0.304149
ENSGALG00000011099	FAP	1.8814	0.00189132	0.41618	0.595471	0.453509	0.373999	1.73029	1.83396	0.509183
ENSGALG00000012211	PDLIM5	0.893455	0.00196388	0.423871	1.95468	1.06318	1.15019	3.52232	3.92369	2.11339
ENSGALG00000000241	STARD4	-0.799322	0.00197863	0.423871	27.2247	12.9815	18.1097	13.7263	9.05894	12.2437
ENSGALG00000047587		1.34115	0.00199507	0.423871	0.548567	0.319253	0.594324	1.31703	1.69056	1.15198
ENSGALG00000007993	DCX	-1.58909	0.00203789	0.428049	6.72066	4.13937	1.35599	4.73945	1.30272	6.16325
ENSGALG00000002016	PRKCD	0.635094	0.00223106	0.460644	10.6518	11.7759	9.1204	17.5341	15.3222	18.4963
ENSGALG00000051634		-1.29525	0.00226747	0.460644	4.55779	7.02148	3.21141	3.2369	1.46997	2.46289
ENSGALG00000039239	SERPIND1	2.24892	0.00226783	0.460644	0.448788	0.407651	0.530853	3.51932	4.23884	0.680569
ENSGALG00000044326		2.22313	0.00237097	0.472317	0.244961	0.249655	0.168376	0.649896	1.866	0.152888
ENSGALG00000001434	STOM	1.27096	0.00237641	0.472317	4.16715	1.59402	1.59852	7.54918	7.54434	4.27477
ENSGALG00000011687		1.69328	0.00244464	0.48071	0.164244	0.199689	0.131352	0.68163	0.870574	0.252709
ENSGALG00000034478	CCL4	3.10455	0.00252718	0.488892	0.517351	0.218345	0.533016	7.82227	4.67775	0.201011
ENSGALG00000043064	EXFABP	2.70599	0.00254497	0.488892	17.0094	8.57703	3.39466	69.1918	126.8	20.4074
ENSGALG00000008293	SH3PXD2A	-0.996649	0.0025656	0.488892	10.5673	9.38615	4.86096	4.08214	2.59449	11.6067
ENSGALG00000001094	ADGRD2	1.22129	0.00266031	0.492534	1.72357	0.975218	0.971187	4.49275	3.12365	2.60997
ENSGALG00000011962	NDNF	1.86669	0.00267327	0.492534	2.63907	1.95249	1.56694	7.12775	14.3735	1.36865
ENSGALG00000012173	LGALS3	1.40079	0.0026913	0.492534	1.55003	1.10377	0.696026	3.06655	5.60922	1.958
ENSGALG00000011902	TAGLN	1.29519	0.0027353	0.495679	3.9396	2.73135	3.18482	9.63038	15.857	3.15372
ENSGALG00000003324	PRRX1	1.60117	0.00298969	0.536519	1.04636	1.02995	0.930634	2.54565	6.70684	1.29563
ENSGALG00000030863		5.07624	0.00307416	0.546372	0.010976	0	0.022156	0.139467	0.087255	0.280894
ENSGALG00000039080	CD44	1.30619	0.00311611	0.548554	0.81519	0.49644	0.402857	2.32002	1.33489	0.720778
ENSGALG00000006756		1.26767	0.00318917	0.556119	2.48171	2.05505	2.18402	5.02152	8.0665	2.69686
ENSGALG00000014853	CLVS2	-1.36731	0.00329337	0.568286	14.8902	14.3889	14.3498	14.2863	7.72847	10.6529
ENSGALG00000021567	EPHA8	-0.936845	0.00332043	0.568286	2.70438	3.87519	2.72444	1.92566	1.50304	2.41225
ENSGALG00000040672	IGFBP4	0.860337	0.00346827	0.569588	5.12678	4.57682	4.95989	8.43264	13.1922	7.14681
ENSGALG00000053962		-1.41423	0.00347592	0.569588	0.93378	0.971643	0.995708	0.688934	0.363447	0.435961
ENSGALG00000011361	CRYZ	0.745401	0.0034892	0.569588	4.53477	6.59241	6.34449	11.1739	9.15454	10.6318
ENSGALG00000011358	WNT6	1.89472	0.00353727	0.569588	3.15966	2.24403	1.73406	11.6726	15.1776	1.14172
ENSGALG00000009512	TFPI2	1.0606	0.00355231	0.569588	30.8556	21.8712	29.0029	63.1808	93.013	27.3616
ENSGALG00000027965	OPRL1	-0.594191	0.00356535	0.569588	9.12627	8.73678	11.2133	7.60369	7.09928	7.24446
ENSGALG00000022758	GGACT	0.681145	0.00357416	0.569588	120.849	74.5411	118.687	150.556	215.19	30.6276
ENSGALG00000039269		-1.02251	0.00357456	0.569588	1.33432	0.978483	0.608122	0.608158	0.646552	0.404535
ENSGALG00000000573	PER3	0.924333	0.00362411	0.570287	2.90044	1.23373	1.65279	4.50095	4.08946	2.27384
ENSGALG00000045614		4.15574	0.00364065	0.570287	1.11468	0.947708	0.775094	1.34758	0.687535	0.950556
ENSGALG00000051215		-4.49518	0.00370846	0.576027	0.230109	0.217638	0.574069	0.184234	0	0
ENSGALG00000003775	RICTOR	-1.59521	0.00384395	0.592097	1.99692	0.966165	0.334615	0.494133	0.168664	0.420981
ENSGALG00000012908	SLC13A4	-3.58957	0.00389192	0.59453	4.38675	0.117091	0.126148	0.276425	0.048129	0.079674
ENSGALG00000006805	PLSCR1	0.680559	0.00399367	0.605073	17.8011	12.8504	22.1231	32.2529	34.1309	25.0173
ENSGALG00000028210		0.875657	0.00415251	0.624024	6.93993	5.27523	9.69262	11.999	14.6703	14.2426
ENSGALG00000051796		-1.22369	0.00435364	0.648973	0.969919	0.736523	0.46881	0.529427	0.181928	0.43285
ENSGALG00000047434		-0.76951	0.00441752	0.653228	3.54224	2.58791	1.91531	2.27487	1.35736	2.25723
ENSGALG00000001869	LINGO2	-1.61358	0.00465123	0.667609	2.89585	1.94241	0.992927	1.07158	0.403739	0.974044
ENSGALG00000033694	IFI30	1.1556	0.00467078	0.667609	4.12708	4.20161	2.98067	9.43624	15.6826	6.30736
ENSGALG00000001569	RHOC	1.68425	0.0047529	0.667609	1.25775	0.674515	1.26132	2.71032	3.9114	1.67573
ENSGALG00000010448	LTBP1	0.843757	0.00476853	0.667609	2.24295	1.58884	1.6173	3.81271	4.06597	2.0559
ENSGALG00000032588	ARPC1B	0.984379	0.00477778	0.667609	5.0785	3.24164	4.52009	8.86726	12.8384	6.42753
ENSGALG00000014659	C1R	1.13062	0.00478675	0.667609	0.882909	0.910948	1.19326	1.97818	3.67556	1.79615
ENSGALG00000049467		1.9079	0.00481455	0.667609	0.100013	0.12193	0.183473	0.83535	0.873333	0.20383
ENSGALG00000049422	ATF3	1.51119	0.00483216	0.667609	0.680803	0.454569	0.671537	2.37768	1.28049	0.704354
ENSGALG00000016328	GSTA2	0.642788	0.00483984	0.667609	9.02233	13.3399	14.1835	11.8417	27.4011	19.6998
ENSGALG00000028063	LOX	2.80805	0.00492288	0.67164	0.656986	0.448873	0.131191	3.49755	1.61068	0.222399
ENSGALG00000034458	S100A1	1.55017	0.00494174	0.67164	1.84066	2.12345	2.55823	9.3873	13.8273	2.87704
ENSGALG00000035856	CD48	1.03551	0.00505382	0.681861	2.63456	2.62564	1.88889	4.64786	6.19029	2.91867
ENSGALG00000030602	ADAM33	1.67285	0.00527129	0.706048	0.475589	0.097131	0.412511	1.10701	1.65892	0.558913
ENSGALG00000040898		3.39547	0.00545182	0.72024	0.033696	0.116992	0.046657	0.228058	0.276739	0.264159
ENSGALG00000052192	TUBA1B	-1.03962	0.00545519	0.72024	656.336	720.299	1003.02	698.503	780.516	697.502
ENSGALG00000017926	RF00100	-1.16187	0.00558403	0.721282	40.4459	88.2339	36.4041	36.885	18.4608	30.838
ENSGALG00000011007	OSBPL3	-1.12289	0.00561345	0.721282	2.22623	2.53042	1.12491	1.62242	0.654347	1.24257
ENSGALG00000053871		2.1549	0.00561726	0.721282	8.23945	3.72533	10.8825	8.12296	6.99272	13.4033
ENSGALG00000025915	ARRDC3	-0.867444	0.00561916	0.721282	4.45794	5.35644	4.19953	2.67038	2.62421	2.17581
ENSGALG00000053819		-2.17693	0.00578507	0.737457	5.52484	5.28914	1.09402	2.12192	0.264413	1.24159
ENSGALG00000052881		4.77554	0.00588652	0.745249	0.061757	0.079112	0.062825	0.596105	0.141722	0.238257
ENSGALG00000033854	CSF1	0.91803	0.00595269	0.7485	3.19462	1.90598	3.1089	5.1047	6.23246	4.00058
ENSGALG00000008317	SDSL	1.06891	0.00601742	0.750607	2.17546	3.24482	3.01811	3.54887	2.71027	2.98374
ENSGALG00000008072	CHRDL1	0.889904	0.0060746	0.750607	5.74361	3.88419	4.566	11.7908	10.8034	5.43346
ENSGALG00000014202	GABRA4	-0.882026	0.00609127	0.750607	6.11748	7.16948	4.2993	5.09753	2.61714	3.91354
ENSGALG00000045671		2.59877	0.00623721	0.7635	0.156824	0.107148	0.077281	0.435863	0.86049	0.150681
ENSGALG00000011117	AGT	0.580876	0.00659524	0.799146	51.3795	48.6503	55.6751	101.234	86.2758	64.4374
ENSGALG00000001172	KBP	0.665515	0.00661487	0.799146	11.0661	6.68762	7.24576	20.43	11.8876	8.94746
ENSGALG00000049335		4.38186	0.00679616	0.815715	0.009828	0.005104	0.042005	0.342768	0.285342	0.061
ENSGALG00000006343	ACTA2	1.21118	0.00689689	0.816913	3.21918	2.75478	3.35431	7.80483	15.8679	3.89073
ENSGALG00000024298	ADAMTSL5	1.3579	0.00693478	0.816913	0.868966	0.365901	0.781191	1.401	1.91413	1.48899
ENSGALG00000010237	NPC2	1.06045	0.0070127	0.816913	12.2502	6.3122	8.40407	17.3334	29.8066	9.32425
ENSGALG00000030512		-1.27236	0.00704364	0.816913	42.2994	9.20581	13.3666	8.52981	9.97193	10.6348
ENSGALG00000054048		-0.767372	0.00705113	0.816913	24.0987	33.1992	32.4958	19.7253	24.3479	17.1976
ENSGALG00000035825		1.25371	0.00709087	0.816913	1.08139	0.737936	1.07248	1.89365	3.52848	2.9799
ENSGALG00000028978	BTBD19	1.60403	0.00719257	0.816913	0.451308	0.831197	1.23267	2.0697	1.918	1.77773
ENSGALG00000021525	ISLR	1.42335	0.0072177	0.816913	4.75213	2.43897	2.96417	11.3584	15.5974	2.57124
ENSGALG00000048488		0.856252	0.0072388	0.816913	170.114	185.436	257.092	395.23	608.136	248.148
ENSGALG00000001459	TNNC1	0.933544	0.00731131	0.816913	3.6905	5.38827	4.13715	8.43389	11.6148	9.01692
ENSGALG00000002911	MOXD1	1.06008	0.00736568	0.816913	4.58633	3.03111	3.48012	7.95881	13.6953	4.63588
ENSGALG00000026663	CX3CL1	1.33454	0.00737281	0.816913	0.627748	0.419806	0.562781	1.74114	2.193	0.666961
ENSGALG00000025672	RF01291	-1.45636	0.00740232	0.816913	9.43704	8.45705	9.7045	9.16452	5.02078	7.97649
ENSGALG00000051262		-2.07	0.00746473	0.816913	0.422399	1.34313	0.580139	0.190731	0.078779	0.16342
ENSGALG00000047094		-1.33978	0.00751917	0.816913	0.499621	0.543992	0.495017	0.125443	0.054448	0.331213
ENSGALG00000013911	ZC3HAV1	-0.979344	0.00755094	0.816913	4.62104	2.29834	1.95797	1.65902	1.96046	1.76043
ENSGALG00000051810		-1.04533	0.00758152	0.816913	9.09477	4.86125	9.7708	7.23348	3.8054	2.75372
ENSGALG00000044661		2.936	0.00762095	0.816913	0.293556	0.251621	0.443128	1.18165	4.35077	0.576814
ENSGALG00000052320		-1.93586	0.00792566	0.840099	2.31568	2.84443	3.58992	1.27104	1.33595	1.18167
ENSGALG00000050198		4.249	0.00795376	0.840099	0.138022	0.045192	0.034025	0.158869	0.713103	0.268236
ENSGALG00000041052		-0.802186	0.00802305	0.840859	8.90803	4.42063	4.11327	4.67024	3.04112	4.18924
ENSGALG00000027184	OLFML1	2.07852	0.00806429	0.840859	0.257539	0.15589	0.12117	0.808623	1.07751	0.263928
ENSGALG00000000866	SELENBP1	0.948222	0.0081206	0.840859	3.23439	2.14045	3.43424	4.84021	7.31254	2.92149
ENSGALG00000035317	ID3	1.10598	0.00814292	0.840859	2.68975	2.06671	2.6723	8.13747	7.5248	3.67177
ENSGALG00000008141		1.33629	0.0082254	0.842132	0.573304	0.561251	0.633972	1.7328	1.84037	0.750267
ENSGALG00000050549		-4.81316	0.00824637	0.842132	0.161665	0.463099	0.197061	0	0.113913	0
ENSGALG00000027864	NFKBIA	0.841151	0.00843697	0.856862	5.12772	2.08442	3.92978	5.33912	7.79522	5.56609
ENSGALG00000055022		-0.986776	0.00859393	0.868034	32.621	26.0115	15.8381	16.2636	11.3852	18.0929
ENSGALG00000038589	ABHD14B	1.05455	0.0086577	0.869723	4.44523	3.35181	5.45748	7.72048	13.651	7.71369
ENSGALG00000032453	PMP2	0.855773	0.00879504	0.878743	10.3727	12.4179	20.6285	24.8664	40.4764	25.5979
ENSGALG00000030115	WISP1	1.46821	0.00895427	0.887537	0.798268	0.512212	0.708345	2.17783	2.73096	1.26543
ENSGALG00000047771	PGF	1.2816	0.00897909	0.887537	2.38946	1.2846	2.1112	5.64727	9.48235	2.25305
ENSGALG00000039461	TNFRSF1A	0.680642	0.0091251	0.887727	3.55269	2.80048	4.00243	6.00132	6.72458	4.68611
ENSGALG00000026315	RAB34	0.980243	0.00921726	0.887727	6.75078	3.02917	8.0851	9.11646	16.4774	11.8439
ENSGALG00000014508	CD38	0.701498	0.00925404	0.887727	11.7464	12.4903	11.9258	21.2122	28.9325	15.7302
ENSGALG00000048900		-2.247	0.00926074	0.887727	0.950944	0.608807	0.168394	0.291836	0.126104	0.174822
ENSGALG00000033770		-0.93649	0.00926434	0.887727	32.1192	25.5955	12.8702	16.991	12.7779	16.3972
ENSGALG00000049529		1.20845	0.00927863	0.887727	3.10871	1.87075	3.04399	7.31813	11.9048	2.54308
ENSGALG00000009641	COL1A2	1.91794	0.00942215	0.887727	8.71219	8.38895	4.74875	39.0978	46.3869	7.89111
ENSGALG00000037029		0.61978	0.00945613	0.887727	3.94279	3.21287	4.54849	5.60058	6.54297	5.63062
ENSGALG00000052626		-1.04817	0.00946399	0.887727	1.6963	0.97959	1.14643	0.91974	0.92574	0.661669
ENSGALG00000008681	NSMF	-0.796888	0.0095093	0.887727	44.6219	33.0062	29.2482	29.2163	13.6564	25.0267
ENSGALG00000030096		2.65606	0.00978844	0.901742	0.063066	0.000508	0.073751	0.426062	0.970689	0.277368
ENSGALG00000015528	JAKMIP1	-0.872028	0.00980177	0.901742	4.21164	7.10995	4.53852	3.42061	3.12206	4.10409
ENSGALG00000030712	COL2A1	0.826857	0.00981555	0.901742	1.77689	1.05675	1.67558	2.37401	3.77071	2.29458
ENSGALG00000040180	CEBPD	1.57806	0.00985457	0.901742	2.22419	1.04665	1.07383	3.39425	5.65126	1.88932
ENSGALG00000015451	ZNF462	-1.10169	0.00995619	0.904405	6.17602	4.12227	2.69374	3.18404	1.16959	2.50547
ENSGALG00000016774	NPAS2	-0.767529	0.00998153	0.904405	4.21123	2.54169	1.83609	1.97685	1.35069	0.767741
ENSGALG00000028822	RNF152	-1.89891	0.0100985	0.910537	5.48492	1.25149	2.55114	1.78247	0.037997	1.75547
ENSGALG00000034236		1.59291	0.0105786	0.944609	0.615904	0.584993	1.65588	1.69413	1.8241	1.25401
ENSGALG00000010793	SLC24A4	-1.15961	0.0108123	0.960837	9.01725	7.14402	2.99726	3.74383	1.30085	5.14977
ENSGALG00000039228	ZFP36L1	0.615437	0.0108986	0.963873	19.6129	11.2949	14.2927	29.9621	24.3993	19.8881
ENSGALG00000010258	LTBP2	0.998848	0.0109693	0.965505	3.9059	2.17921	1.66632	6.11495	8.96804	2.90383
ENSGALG00000046937		2.89198	0.011096	0.966139	0.040662	0.073868	0.023122	0.421514	0.875276	0.214875
ENSGALG00000053641		2.2819	0.0111333	0.966139	3.36551	0.534446	0.61196	7.65489	12.1923	1.41968
ENSGALG00000040681		-1.50658	0.0115122	0.993455	4.46023	3.89867	2.95029	3.12212	0.401323	1.85151
ENSGALG00000016442	RRM2	1.36972	0.0115555	0.993455	0.966716	0.998546	1.83037	2.98812	4.2032	1.44322
ENSGALG00000028147	CTSK	1.10065	0.0116662	0.998327	4.69679	4.05761	4.98908	9.84123	16.2878	5.03291
ENSGALG00000015422	NRG1	-0.715199	0.0118946	0.998784	15.6916	22.138	13.8806	12.1739	12.4107	12.4314
ENSGALG00000050811		1.01581	0.0119341	0.998784	2.44613	1.85525	2.79774	3.82891	6.33385	4.83936
ENSGALG00000028204	GPX1	0.591484	0.0120125	0.998784	42.3926	39.6511	46.3218	55.8872	90.674	59.1446
ENSGALG00000030407	IL6R	0.976434	0.0120129	0.998784	2.36822	1.77736	1.78344	4.37922	5.97673	2.97107
ENSGALG00000015461		0.753523	0.0121916	0.998784	2.59689	1.97715	2.04517	4.50427	4.86466	2.82854
ENSGALG00000000775	CTSS	0.943292	0.0124667	0.998784	10.0917	9.87437	7.50425	20.1539	33.2598	10.1843
ENSGALG00000043287	CAV1	1.47953	0.012698	0.998784	1.93004	1.34461	1.13797	7.73717	7.00645	1.89715
ENSGALG00000005441	NFIB	-0.880636	0.0127634	0.998784	5.23742	5.50601	2.83622	3.37959	2.33335	2.57404
ENSGALG00000035685		-0.942661	0.0128243	0.998784	52.4495	151.932	81.7167	62.8085	46.5141	59.0678
ENSGALG00000049068	ZNF831	-0.926621	0.01283	0.998784	13.8484	12.0422	12.6659	7.49225	3.02393	11.0942
ENSGALG00000033635	PTGS2	0.87065	0.0128819	0.998784	1.47305	1.16058	1.78705	4.56831	3.91609	2.16806
ENSGALG00000041663	KLB	1.22691	0.0129633	0.998784	0.308571	0.820613	0.60158	1.31529	1.21695	2.01866
ENSGALG00000014514	CC2D2A	-0.591197	0.0131039	0.998784	3.7269	2.64591	3.17385	2.89373	2.03841	2.53216
ENSGALG00000012559	LARGE1	-0.647667	0.0136864	0.998784	18.8126	21.8809	15.8472	14.7341	10.3153	15.5881
ENSGALG00000034855	HK2	0.616297	0.0136981	0.998784	1.76594	1.52169	2.1886	2.17105	2.81463	6.27743
ENSGALG00000050634		-0.750729	0.0138252	0.998784	5.62015	3.60102	5.73074	2.45039	3.67386	3.33796
ENSGALG00000002722	MST1	0.962418	0.0139181	0.998784	2.01179	0.925681	1.07776	3.25072	2.87132	2.19876
ENSGALG00000032717	CCL4	4.03163	0.0139401	0.998784	0.028213	0.013041	0.006827	0.93545	0.549801	0.217771
ENSGALG00000005016	ZNF608	-0.706774	0.0140809	0.998784	3.22604	1.90889	2.15906	2.03248	1.17291	1.59818
ENSGALG00000030008	HHEX	0.919119	0.0140859	0.998784	2.5375	1.9749	3.88325	5.54529	5.33362	3.97529
ENSGALG00000010316		-0.625742	0.014148	0.998784	1.76137	1.84562	1.29008	1.30566	0.897311	1.03614
ENSGALG00000001490	KCNJ13	-4.73647	0.0142539	0.998784	1.59493	0.088413	0.075646	0.083464	0	0.048778
ENSGALG00000005368	CEP120	-0.747765	0.0142919	0.998784	3.25814	1.98839	1.92172	1.82987	1.57778	1.89327
ENSGALG00000044904	PCDHA4	1.71263	0.0143254	0.998784	1.28221	1.09133	0.896189	1.76185	1.00265	1.48656
ENSGALG00000051258		1.30274	0.0144559	0.998784	0.487057	0.400443	0.752451	1.72141	2.4451	0.736228
ENSGALG00000001513	CNTRL	-0.618153	0.014567	0.998784	2.56375	1.97574	2.39094	1.87849	1.50913	2.01046
ENSGALG00000015889	PHIP	-1.01669	0.0146635	0.998784	1.27063	1.43004	0.76701	0.99085	0.403288	0.881848
ENSGALG00000001883	ST6GALNAC2	0.861211	0.0146984	0.998784	3.04159	2.39238	3.48495	8.3838	4.7614	4.88671
ENSGALG00000000299	PKP1	-4.66166	0.0147051	0.998784	0.297129	0.026559	0.102248	0.052563	0.076834	0
ENSGALG00000047172		3.94903	0.0147358	0.998784	0.041759	0	0.029662	0.242258	0.34062	0.157559
ENSGALG00000002558	ASL1	1.75671	0.0149733	0.998784	0.222043	0.134541	0.171484	1.13549	0.528964	0.66432
ENSGALG00000014835	C7	2.07981	0.0150635	0.998784	0.196788	0.006726	0.051374	0.183652	4.45514	0.106281
ENSGALG00000015953		-0.856454	0.0150764	0.998784	2.04957	1.98489	2.44801	1.45703	1.23277	1.23491
ENSGALG00000042784	TPPP	-0.790874	0.0150865	0.998784	8.75552	7.88807	5.36683	5.87099	3.47921	6.93412
ENSGALG00000043018	DLG5	-0.659188	0.0152473	0.998784	5.78616	5.37845	4.49602	4.51824	2.82174	4.60633
ENSGALG00000043610		2.39656	0.0155118	0.998784	0.370483	0.195808	0.255791	0.93367	3.01144	0.127403
ENSGALG00000008469		1.21099	0.0155152	0.998784	0.78068	0.381911	0.617334	1.64295	1.58162	0.797506
ENSGALG00000008267	IL5RA	-1.35575	0.0157049	0.998784	0.347579	0.539554	0.278019	0.160796	0.103102	0.376484
ENSGALG00000033183	GABRQ	-0.836188	0.0157426	0.998784	17.5081	17.5213	9.12762	14.2248	6.11854	10.2857
ENSGALG00000045581		0.940907	0.0157998	0.998784	2.64543	1.58654	1.85812	3.56996	5.04204	2.88984
ENSGALG00000050575		0.613667	0.0158438	0.998784	15.6508	8.98703	15.3254	20.2884	21.9908	20.3455
ENSGALG00000015799	ELAVL2	-0.606472	0.0159075	0.998784	7.40056	6.00987	5.33736	5.29142	4.45024	5.61406
ENSGALG00000025822	CYP1B1	1.14774	0.0161065	0.998784	3.03356	1.92175	3.1195	6.23824	9.63899	2.40869
ENSGALG00000039032	FJX1	0.602973	0.0161468	0.998784	45.5131	24.4581	20.5531	36.9035	42.8755	28.4553
ENSGALG00000045505		-1.27581	0.0161798	0.998784	1.72196	0.855683	2.11093	0.675939	0.796136	1.25779
ENSGALG00000006173	XYLB	0.863498	0.01646	0.998784	1.98762	1.20807	1.18215	2.37284	4.36961	4.15584
ENSGALG00000025390	RF00494	-2.47954	0.0165011	0.998784	5.09358	7.96106	3.34108	1.9603	0.856185	3.20142
ENSGALG00000014786	PIK3R1	-1.23088	0.0166459	0.998784	18.1017	28.293	3.00505	15.8861	0.631486	16.6432
ENSGALG00000027428	ZDHHC21	-0.69869	0.0167246	0.998784	2.90597	1.94785	1.51547	1.60157	1.08672	1.80641
ENSGALG00000005638	IL2RG	1.12815	0.0168149	0.998784	1.06278	0.625393	0.865434	1.58243	3.22485	1.39768
ENSGALG00000031149		1.57173	0.0169152	0.998784	1.55499	0.661165	0.97423	2.40361	5.56665	1.94631
ENSGALG00000048945		-1.20487	0.0171222	0.998784	2.32285	2.82009	1.11349	1.77875	0.86654	1.47263
ENSGALG00000004083	GRIA1	-0.619064	0.0172193	0.998784	73.9047	67.7396	46.0378	52.9885	34.0417	44.7869
ENSGALG00000009911	BICRAL	-0.954144	0.0172472	0.998784	3.0213	2.19002	2.05123	2.3935	0.528939	1.86783
ENSGALG00000049285		-0.722379	0.0173988	0.998784	16.6041	10.3364	8.87404	8.79768	6.17116	10.0987
ENSGALG00000042478	ND4L	-0.983713	0.0174829	0.998784	1919.17	4540.66	2131.39	2072.25	1426.8	1866.72
ENSGALG00000027765	MMR1L1	1.42996	0.0175027	0.998784	0.311816	0.253457	0.102005	0.507797	0.758717	0.596826
ENSGALG00000054650		-0.775005	0.0177458	0.998784	2.3272	2.42517	4.59863	2.01638	2.13746	1.96305
ENSGALG00000016867	ITGBL1	1.2588	0.0177981	0.998784	2.20817	1.21174	1.00774	12.4205	4.64728	1.67731
ENSGALG00000052648	PRR14L	-0.989872	0.0179177	0.998784	2.77332	2.12842	1.41126	1.33794	0.615521	1.71126
ENSGALG00000010537	CDKN2C	1.12068	0.0179741	0.998784	3.43174	3.13248	2.73528	5.07014	4.92791	4.42528
ENSGALG00000052457		-1.00597	0.0183766	0.998784	1.92541	2.82942	3.01495	1.25658	0.836387	2.32324
ENSGALG00000011446	TNFAIP2	0.882187	0.0184654	0.998784	2.82337	1.49838	1.50673	5.71966	4.19961	2.48585
ENSGALG00000014939	GFM2	-0.927748	0.0186339	0.998784	5.66155	2.40149	1.82682	2.21076	1.87485	2.68617
ENSGALG00000039216	COL6A2	1.01904	0.0186389	0.998784	2.60694	2.10408	2.37044	5.71169	9.8287	2.42216
ENSGALG00000054610		-1.34556	0.0186749	0.998784	0.780228	0.708749	1.45686	0.444132	0.436317	0.391323
ENSGALG00000011405	SLC4A7	-0.986429	0.0187517	0.998784	2.00568	1.06303	1.06078	1.0586	0.559209	1.19497
ENSGALG00000011214	SERPINH1	0.743884	0.0187678	0.998784	13.3434	10.342	11.9312	23.5777	29.5731	12.0183
ENSGALG00000029401	SIX1	1.54009	0.0187794	0.998784	0.768954	0.326177	0.607556	1.3926	3.14069	0.52945
ENSGALG00000037625	FBN3	1.3473	0.0189444	0.998784	0.191692	0.172933	0.175096	0.858468	0.38776	0.205788
ENSGALG00000048054		2.46538	0.0190266	0.998784	0.067162	0.368312	0.11109	0.605639	0.951621	0.1528
ENSGALG00000041280	FOSB	-1.00789	0.0190791	0.998784	7.17882	5.4481	3.1595	3.5132	2.79734	3.90321
ENSGALG00000038311	COL18A1	0.592008	0.0191032	0.998784	5.07605	4.03009	5.09818	9.54378	8.79459	5.51703
ENSGALG00000023083	KIAA1958	-1.76008	0.0191607	0.998784	1.23659	0.833771	0.228327	0.503595	0.169315	0.371577
ENSGALG00000015358	MYH15	0.962619	0.0193739	0.998784	0.492655	0.455598	0.362679	1.18941	0.472449	0.724813
ENSGALG00000016397	SOX11	-0.721454	0.0193798	0.998784	7.48389	7.55884	5.98837	11.9975	3.5924	5.88883
ENSGALG00000046461	LRRC15	1.46376	0.0194123	0.998784	0.801638	0.25706	0.312225	2.1187	1.75808	0.593623
ENSGALG00000016441		1.36244	0.0195511	0.998784	1.10265	0.855138	1.26292	2.687	3.02592	1.95535
ENSGALG00000014967	SV2C	-1.90132	0.0195855	0.998784	3.89636	5.22467	0.291873	0.761895	0.146124	2.31377
ENSGALG00000036711	S100A11	1.02203	0.0196272	0.998784	2.95882	3.18991	6.83844	9.43058	14.2714	9.89421
ENSGALG00000015327	TXNL4B	0.977565	0.0196366	0.998784	1.33706	1.21501	2.26586	2.88685	3.56324	2.50251
ENSGALG00000013568	NR4A3	-0.721673	0.0196875	0.998784	12.862	10.3102	6.25913	7.66024	5.64948	6.13185
ENSGALG00000003015	SERPINF1	1.28161	0.0199385	0.998784	4.02183	1.89995	1.77683	5.31508	14.1434	2.87406
ENSGALG00000000273	FER	-0.85132	0.0203197	0.998784	2.88325	2.44045	1.46141	2.01922	1.10892	1.69544
ENSGALG00000016476	TTC32	0.697568	0.0205637	0.998784	15.7459	8.1375	11.1896	16.6421	21.1032	24.4168
ENSGALG00000048647		1.37475	0.0206307	0.998784	0.265934	0.383049	0.298821	0.83657	1.25153	0.534816
ENSGALG00000010826	PRKAA2	-0.901785	0.0206442	0.998784	3.911	3.40652	2.61426	3.08135	1.81906	3.00849
ENSGALG00000043768	ND2	-0.742559	0.0206511	0.998784	1835.55	3559.38	1919.2	1638.06	1609.59	1608.16
ENSGALG00000051379		1.06746	0.0207302	0.998784	0.651188	0.506542	0.66709	0.67754	0.891156	0.904332
ENSGALG00000028821	GLIPR2	0.727748	0.0208593	0.998784	2.21152	2.24342	3.11429	5.16588	5.67056	3.66322
ENSGALG00000005474	PNAT10	-0.869345	0.0210987	0.998784	6.1152	8.89407	6.40832	5.05505	2.57165	6.05985
ENSGALG00000048539	BHLHE41	0.743136	0.0211454	0.998784	7.60894	4.66655	5.69601	11.9662	10.4894	8.28998
ENSGALG00000006106	TNFRSF6B	1.06722	0.0212022	0.998784	1.24542	0.435262	0.860884	2.56941	2.01507	1.152
ENSGALG00000034661	ID1	0.628902	0.0212291	0.998784	14.5069	11.4874	21.6854	27.3483	29.5544	21.2013
ENSGALG00000049871		-2.91555	0.021417	0.998784	2.38694	0.194792	0.032619	0.087288	0.105184	0.040528
ENSGALG00000049689		-2.05627	0.0214824	0.998784	0.634228	0.530248	0.416254	0.141148	0.393009	0.231513
ENSGALG00000026392	PIPOX	1.79374	0.0215882	0.998784	0.259778	0.221695	0.234543	0.72839	1.31467	0.743059
ENSGALG00000020488		0.887188	0.021856	0.998784	3.24784	0.830112	1.7353	3.89576	6.47503	1.59714
ENSGALG00000005739	SCD	-0.600384	0.0218836	0.998784	16.6369	22.0832	20.1684	16.8381	12.1464	15.195
ENSGALG00000031997	SFRP4	1.3595	0.0219262	0.998784	0.729277	0.362568	0.775702	2.21921	3.02019	0.690862
ENSGALG00000001620		0.679082	0.0221461	0.998784	5.63584	2.90292	4.53876	7.99069	8.72825	5.08
ENSGALG00000013535	CYP4V2	1.12151	0.0225428	0.998784	1.02047	0.631606	0.836848	0.976023	2.57567	1.78347
ENSGALG00000009966	FRS2	-1.96724	0.0226433	0.998784	1.42471	1.37251	0.274572	2.00779	0.12575	0.481849
ENSGALG00000015196	ASXL3	-0.819084	0.0226535	0.998784	3.48488	2.71814	1.16953	1.21968	0.567413	1.37103
ENSGALG00000003235		-0.66012	0.0226962	0.998784	17.6751	12.3893	8.44047	10.4597	5.96414	9.53272
ENSGALG00000031916	ZP1	0.680909	0.0227155	0.998784	4.00009	2.90965	2.8462	5.42425	7.34484	4.45554
ENSGALG00000002473	GPR157	1.16026	0.0228197	0.998784	0.595255	0.577501	0.697513	0.900551	1.58984	1.14803
ENSGALG00000004782	TSEN15	0.815252	0.0229523	0.998784	8.99656	3.86832	9.66726	10.0262	14.334	13.6592
ENSGALG00000028551		0.838274	0.0229755	0.998784	12.8726	13.7526	23.5162	29.6853	38.8102	16.534
ENSGALG00000003733	LIFR	-1.43658	0.0229983	0.998784	2.79717	2.55767	0.421851	0.785462	0.423809	1.09077
ENSGALG00000003745	NECAP2	0.710117	0.0230378	0.998784	3.54918	3.29358	4.10774	4.32898	5.96536	4.4959
ENSGALG00000053196		-0.939873	0.0232119	0.998784	1.24369	1.65045	1.16955	0.86159	0.773004	0.833693
ENSGALG00000016740	OCA2	2.86231	0.0232825	0.998784	0.087912	0.042292	0.021166	0.396199	0.259686	0.165351
ENSGALG00000026152		0.63072	0.0233093	0.998784	7.98045	6.03771	7.7657	9.96884	16.0015	9.17111
ENSGALG00000030420	ECEL1	0.90838	0.0234358	0.998784	1.58216	1.24405	1.23352	3.53436	2.46369	2.02252
ENSGALG00000041346	CXCL12	0.773184	0.0238378	0.998784	6.40998	3.73585	4.4538	12.1888	12.0185	5.16887
ENSGALG00000051175		3.77064	0.0239435	0.998784	0	0.020144	0	0.058412	0.184492	0.246976
ENSGALG00000008591	CACNB2	-0.685463	0.0239927	0.998784	9.59874	9.06827	6.85002	5.97915	4.03747	6.59303
ENSGALG00000008014	CEBPB	1.19248	0.0239995	0.998784	2.20077	1.18973	1.44613	4.97482	5.26609	1.79824
ENSGALG00000008459	BMPR2	-1.27196	0.0240918	0.998784	4.4689	4.64975	1.11313	1.85171	0.737244	2.40297
ENSGALG00000054212	PAOX	0.637668	0.0245723	0.998784	4.26729	4.31071	5.60697	4.51821	6.99105	6.63078
ENSGALG00000054024		1.57258	0.0246549	0.998784	0.731649	0.361157	0.842208	1.1915	1.59333	0.996151
ENSGALG00000034456	PRELP	1.25376	0.0246814	0.998784	3.59943	1.72985	1.50553	5.63188	9.00869	1.44841
ENSGALG00000012308	MANBA	0.804167	0.0246933	0.998784	1.48661	1.23202	1.02018	2.61571	2.22877	2.07136
ENSGALG00000003747		0.869331	0.0249483	0.998784	1.22622	0.755411	1.13816	2.72836	2.60496	1.14143
ENSGALG00000003103	MST1R	0.989976	0.0249626	0.998784	0.499884	0.61855	0.604384	0.96652	1.4984	0.949015
ENSGALG00000048771		1.26295	0.025134	0.998784	0.423143	0.465152	0.516726	0.960721	1.77904	0.61174
ENSGALG00000050167		1.68104	0.0252105	0.998784	0.56184	0.091968	0.126066	0.507799	0.445514	0.976077
ENSGALG00000003973	TLCD1	0.90418	0.0252496	0.998784	2.84579	2.21922	3.3007	3.45214	5.97989	3.75118
ENSGALG00000009626	THBS1	0.990626	0.0252746	0.998784	1.27529	0.90763	0.708774	3.64266	1.86722	1.27639
ENSGALG00000039151	ST8SIA3Z	-0.790359	0.0254603	0.998784	89.4746	38.5331	19.3332	26.2147	25.6405	24.4837
ENSGALG00000013606	FGL1	1.62399	0.0255126	0.998784	0.353092	0.29731	0.208337	2.29739	2.02679	0.436182
ENSGALG00000033792		0.690081	0.0256806	0.998784	46.4563	24.3779	49.7398	59.1125	65.9951	57.7482
ENSGALG00000027822		1.04972	0.0257154	0.998784	0.614336	0.745006	1.16148	1.56818	2.01709	1.64609
ENSGALG00000026499	TNFRSF25	0.890372	0.025784	0.998784	1.11638	0.849279	1.12137	1.92475	1.88504	2.10724
ENSGALG00000031971	CNTNAP2	-0.752176	0.0259524	0.998784	3.51629	3.38721	1.68072	2.15851	1.23984	2.0737
ENSGALG00000012621	ERCC6L2	-0.874815	0.0261298	0.998784	3.68073	1.73562	1.1865	1.37205	1.09526	1.53113
ENSGALG00000017229	FAT3	-1.19172	0.0261708	0.998784	2.10296	2.75181	0.762256	1.34748	0.326303	1.1616
ENSGALG00000038951	RASSF1	0.65559	0.0261719	0.998784	14.7931	6.9269	19.9701	17.4854	23.5706	21.9238
ENSGALG00000033591		0.590383	0.0264907	0.998784	6.52787	8.40317	6.61024	12.5654	12.3423	10.1278
ENSGALG00000015833	NT5E	0.950182	0.0265221	0.998784	2.9011	3.27627	2.29941	8.43487	4.82119	3.35864
ENSGALG00000043506	NMB	-0.929957	0.0266494	0.998784	4.6934	7.73286	9.87509	4.00088	4.93242	6.08695
ENSGALG00000001720		-0.755834	0.0269167	0.998784	4.34448	3.77788	4.19861	4.34951	3.12183	3.89241
ENSGALG00000048815		2.90892	0.0269733	0.998784	0.449967	0.460696	0.269412	0.581131	1.49404	0.663881
ENSGALG00000034197	ZIC5	1.48032	0.0272238	0.998784	1.47114	0.194909	1.1905	2.90083	3.76879	1.08541
ENSGALG00000048627		-2.29902	0.0273991	0.998784	1.79357	3.78279	5.33975	0.242459	0.19264	1.83591
ENSGALG00000011809	GRIN2B	-0.856118	0.0277297	0.998784	33.3204	40.0885	19.905	34.6036	9.36144	22.0994
ENSGALG00000013154	SLCO1C1	-2.4532	0.0277913	0.998784	1.97981	0.062049	0.18404	0.151533	0.062468	0.029142
ENSGALG00000016795	TGFBRAP1	-1.13831	0.0279831	0.998784	3.54704	3.33702	1.77781	2.3343	0.404184	2.03364
ENSGALG00000000318	CSRP1	0.854373	0.0281477	0.998784	6.26961	3.36752	5.99344	8.5659	16.1454	6.25171
ENSGALG00000054262	ITPRID1	-0.668804	0.028334	0.998784	2.75642	2.65447	2.44256	2.22541	1.55266	2.13891
ENSGALG00000010971	CSRNP3	-0.587698	0.0285579	0.998784	0.929364	0.815087	0.578955	0.547229	0.45963	0.553632
ENSGALG00000049001	ANKRD39	0.690588	0.0286154	0.998784	15.0322	8.6542	14.7996	19.2495	27.8514	20.8972
ENSGALG00000042748		-0.602527	0.0291644	0.998784	6.27111	5.74941	5.84631	4.42728	5.07573	6.81411
ENSGALG00000010200	TRHDE	-1.13259	0.0292166	0.998784	5.28356	7.98776	5.64544	3.53836	0.830853	6.37765
ENSGALG00000036001	SMAD2Z	-0.638776	0.0294079	0.998784	10.2687	4.99137	5.58896	6.00328	5.1936	5.65668
ENSGALG00000015264	PPIP5K2	-0.827044	0.0294858	0.998784	6.70183	4.03895	2.83226	3.2094	1.85901	3.82057
ENSGALG00000007623	CACNA1G	-0.590238	0.02977	0.998784	22.8624	20.2729	19.3773	17.9721	9.58587	19.0072
ENSGALG00000006520	MYH11	0.957438	0.0299086	0.998784	0.937041	0.843344	0.610703	1.1356	3.17056	1.13842
ENSGALG00000007278	GRIN2A	-1.50983	0.0300038	0.998784	2.95871	3.57274	0.603105	1.00365	0.26749	1.40308
ENSGALG00000002723	ANKS1A	-0.715824	0.0301796	0.998784	9.80106	9.08898	9.79197	7.86423	3.22186	7.54378
ENSGALG00000016529	CDKL5	-1.03638	0.0302368	0.998784	7.88858	7.61959	2.15398	10.6345	2.48149	3.97796
ENSGALG00000048950		1.61097	0.0303508	0.998784	0.498411	0.292406	0.564668	1.72707	1.64602	0.511011
ENSGALG00000003333	GHDC	0.652177	0.0304138	0.998784	4.0825	3.04858	4.91195	6.18082	8.08929	4.26732
ENSGALG00000009320	PSEN1	-0.926834	0.0305291	0.998784	6.50334	7.69148	6.09856	4.49411	3.10976	4.4862
ENSGALG00000013617	PDGFRL	1.09395	0.0307032	0.998784	1.81364	0.923591	1.54913	2.95244	5.71978	2.10354
ENSGALG00000009341	CRAMP1	-1.11975	0.0307369	0.998784	4.17691	4.24382	1.77501	2.68783	0.417731	2.57016
ENSGALG00000010259	COL28A1	-0.967418	0.0309031	0.998784	3.10535	2.5209	1.6058	1.12417	0.798693	2.37893
ENSGALG00000013072	AKR1B10L2	1.07948	0.0311951	0.998784	1.47844	0.888448	2.14202	2.24891	4.43797	2.00446
ENSGALG00000011251	TBC1D5	-1.0174	0.0313614	0.998784	5.78382	6.59105	3.66147	4.96984	2.09273	3.82704
ENSGALG00000051286		1.41815	0.0313921	0.998784	0.356516	0.349066	0.421496	0.951911	0.675063	0.773029
ENSGALG00000027777	CNN2	1.10447	0.0314115	0.998784	1.79649	1.89924	1.38957	4.68665	4.83977	2.30579
ENSGALG00000054431		1.85105	0.0314663	0.998784	0.315007	0.420374	0.20119	0.681676	0.652634	0.569218
ENSGALG00000041624		-0.589076	0.0314694	0.998784	2.18878	2.17063	2.95404	2.13588	1.88072	2.00867
ENSGALG00000039084	EVI2A	2.57466	0.0316468	0.998784	0.085102	0.068589	0.210701	0.316885	0.61307	0.54362
ENSGALG00000036775	SETBP1	-0.96554	0.0317486	0.998784	5.17826	3.75723	1.47985	2.55702	1.1467	2.15481
ENSGALG00000002706	XRN1	-1.03978	0.0317788	0.998784	1.91827	1.52689	0.693749	0.946543	0.371969	0.812666
ENSGALG00000038448		-1.72245	0.0319411	0.998784	2.62006	5.15747	5.57685	1.45862	1.80071	11.7655
ENSGALG00000052786		-0.969862	0.0320562	0.998784	1.15763	0.497697	0.850292	0.548807	0.309366	0.245958
ENSGALG00000023437	NQO1	1.26587	0.0321397	0.998784	1.2456	1.00401	1.21456	3.16171	4.20396	1.38863
ENSGALG00000032506	GEM	1.13247	0.0322034	0.998784	1.41824	1.29365	1.78893	1.8102	4.86616	2.16129
ENSGALG00000009540	YAF2	-0.643932	0.0322918	0.998784	10.5572	9.79422	6.78385	5.78347	6.34333	7.60206
ENSGALG00000004980	kcnma1	-0.925309	0.0323073	0.998784	2.17682	3.50097	1.05607	2.93669	0.818442	4.27149
ENSGALG00000030587		0.580889	0.0323075	0.998784	2.73519	2.48516	2.55667	4.15379	5.11585	2.75482
ENSGALG00000036498	EHD2	0.632601	0.032403	0.998784	8.5664	6.50497	4.85612	14.9874	11.0991	9.61067
ENSGALG00000038636	LAPTM5	0.667992	0.0324967	0.998784	11.3665	7.06187	7.75586	15.6064	20.7772	10.8576
ENSGALG00000047864		0.938951	0.0326207	0.998784	1.93707	1.94367	2.49494	4.5459	7.54401	3.52778
ENSGALG00000013143	PDE3A	-1.07619	0.0327443	0.998784	2.69516	2.05945	0.923672	1.14491	0.452476	1.07597
ENSGALG00000008669	CD28	-1.69878	0.0327851	0.998784	0.512261	0.43177	0.2973	0.192062	0.212307	0.259794
ENSGALG00000007358	CILP	0.957046	0.0330484	0.998784	0.904794	0.895298	0.7204	1.39283	3.00279	0.971965
ENSGALG00000048179		0.918002	0.0335425	0.998784	1.14661	1.02514	0.766119	2.32587	3.23961	1.26739
ENSGALG00000046223	GPR21	-0.929365	0.0337457	0.998784	6.10553	7.11598	3.04608	4.56022	1.8532	3.95836
ENSGALG00000015083	DENND4C	-1.01131	0.0337604	0.998784	1.95697	0.785153	0.535471	0.718447	0.391922	0.700596
ENSGALG00000014734		-0.725576	0.0337812	0.998784	3.84108	1.54833	1.93947	1.88306	1.33821	1.81471
ENSGALG00000035818		-0.706645	0.0338519	0.998784	0.506566	0.342903	3.26782	0.606747	0.431563	0.429115
ENSGALG00000048306		-0.792415	0.0339276	0.998784	2.10034	2.70046	2.14821	1.94045	1.21189	1.54066
ENSGALG00000000220	APC	-0.701839	0.033999	0.998784	11.4599	7.50005	4.24948	5.62772	3.71529	5.92126
ENSGALG00000003196	RNASE6	1.53184	0.0344327	0.998784	2.1253	2.20634	1.13346	2.98716	7.76461	2.78157
ENSGALG00000043861		-2.42408	0.0345466	0.998784	0.431289	0.455133	0.220117	0.198122	0.062918	0.206775
ENSGALG00000051869		-1.01621	0.0345577	0.998784	2.20066	2.02731	1.65887	1.89954	1.18028	1.59469
ENSGALG00000041522	CLCF1	2.17774	0.0345976	0.998784	0.127522	0.136004	0.142575	0.234575	0.847745	0.209942
ENSGALG00000007964	CASTOR1	1.11355	0.0347223	0.998784	1.69027	0.741853	2.28869	3.97704	3.79063	1.99208
ENSGALG00000035392		-0.925343	0.0347902	0.998784	180.008	385.21	307.212	177.304	160.52	169.403
ENSGALG00000026817		-2.02246	0.0348002	0.998784	0.28432	0.219429	0.701928	0.133492	0.170562	0.181833
ENSGALG00000048426		0.888612	0.0350563	0.998784	0.8777	1.64902	2.22929	2.5721	2.20468	3.86922
ENSGALG00000026736	OGN	1.61672	0.03521	0.998784	1.95638	0.822786	0.385368	5.40969	5.63089	0.434861
ENSGALG00000014930	ENC1	-0.682353	0.0353323	0.998784	74.6656	46.0729	31.2571	46.208	28.7929	33.2348
ENSGALG00000002112	CSF3R	0.720375	0.0354735	0.998784	1.55313	1.01705	1.42173	2.38598	2.21963	1.70859
ENSGALG00000048474		-1.09559	0.0354747	0.998784	1.81181	1.45612	0.900314	0.946508	0.686793	1.41155
ENSGALG00000015352		-1.1897	0.0355094	0.998784	6.93676	7.91417	3.06889	2.53141	0.917724	4.99082
ENSGALG00000054505		0.813186	0.0358197	0.998784	8.31626	3.26766	11.0349	8.3915	17.6376	12.889
ENSGALG00000028284	PTX3	1.0395	0.035874	0.998784	0.822945	0.770538	0.898311	1.07306	2.40418	1.08792
ENSGALG00000012287	ATP5S	0.740848	0.0359006	0.998784	2.19209	1.65421	2.42521	4.10108	5.01108	2.94991
ENSGALG00000037193	HECW1	-0.594256	0.0360547	0.998784	5.79372	4.8674	3.85084	4.22883	2.61398	2.8512
ENSGALG00000039068	RSF1	-0.610134	0.0361505	0.998784	7.15009	7.22651	3.85612	4.76711	3.44191	4.85986
ENSGALG00000048381		-0.723776	0.0362218	0.998784	0.14878	0.15513	0.168057	0.184697	0.210122	0
ENSGALG00000023303	Six2	1.60342	0.0363269	0.998784	1.16963	0.66443	0.623624	1.67819	4.89447	1.16727
ENSGALG00000032740	HOXB7	1.09239	0.036871	0.998784	0.798275	0.67372	2.05417	1.81661	3.68248	2.13014
ENSGALG00000051178		4.11902	0.0369765	0.998784	0.191692	0.428654	0.285677	0.754303	0.411188	1.65961
ENSGALG00000006854	NEURL2	3.11251	0.0370009	0.998784	0.068134	0.043131	0.090543	0.375952	0.368096	0.509885
ENSGALG00000047713		0.918164	0.0371042	0.998784	10.8556	2.44062	9.45209	12.4412	17.9003	17.1482
ENSGALG00000046192	CCL21	1.90686	0.037174	0.998784	0.45905	0.079524	0.111105	1.04322	1.32137	0.242135
ENSGALG00000010896	TMEM161B	-1.11033	0.0372003	0.998784	1.6972	0.687828	1.02372	0.727494	0.756313	0.838426
ENSGALG00000019060	MMP27	0.968505	0.0372404	0.998784	1.13336	0.491068	0.643398	1.5544	1.30323	1.33
ENSGALG00000017343	FOLR1	-3.44742	0.0372788	0.998784	3.17391	0.026547	0.162444	0.105963	0.038487	0.102094
ENSGALG00000003013		1.43762	0.03733	0.998784	0.493058	0.302956	0.393223	1.79655	1.35273	0.798268
ENSGALG00000029500	ND5	-0.669403	0.0375314	0.998784	1747.95	3480.8	1920.06	1670.69	1522.23	1741.31
ENSGALG00000027207	PERP2	1.31295	0.0376501	0.998784	2.33388	0.728118	0.668349	3.40274	4.77306	1.28712
ENSGALG00000009640	CHRM5	-0.882231	0.0377535	0.998784	3.51811	3.73861	2.60199	2.45794	2.5354	2.22579
ENSGALG00000016580	SCARA5	1.16942	0.0378285	0.998784	0.908274	0.576475	0.762689	1.81069	3.01294	0.770297
ENSGALG00000012163	BDNF	-0.706867	0.037853	0.998784	6.83756	7.91951	10.2123	5.26156	5.06694	6.90238
ENSGALG00000046954		-0.622776	0.0379622	0.998784	3.01074	3.04331	2.45247	2.48726	1.38238	2.56959
ENSGALG00000050021		4.14206	0.0380845	0.998784	0.070299	0.539165	0.117521	0.577754	2.2992	2.05762
ENSGALG00000054528		4.14206	0.0380845	0.998784	0.048768	0	0.039626	0.099114	0.158478	0.065757
ENSGALG00000051301	KHK	4.14184	0.038098	0.998784	0	0	0	0.218882	0.331791	0.388762
ENSGALG00000054939	RAPH1	-0.726325	0.0383031	0.998784	5.2987	4.99202	4.01544	3.82809	1.76265	3.99009
ENSGALG00000004637		-0.978424	0.0383601	0.998784	8.4307	2.10837	10.5274	3.3063	4.35479	3.33127
ENSGALG00000051852		-1.39685	0.038525	0.998784	0.225956	0.245364	0.171816	0.17099	0.076245	0.114469
ENSGALG00000034213	TNFRSF1B	0.805754	0.0385328	0.998784	0.687466	0.702445	1.04196	1.32386	1.78773	1.42083
ENSGALG00000040185		1.45035	0.038764	0.998784	2.11558	0.26296	2.63659	2.19054	1.46554	3.1362
ENSGALG00000001876	RASA4	0.649352	0.0387749	0.998784	4.13112	2.33529	4.87975	5.00747	7.71103	5.14853
ENSGALG00000048937		-4.57521	0.0389079	0.998784	0.221379	0.334545	0	0	0	0
ENSGALG00000003034	SS2	0.614705	0.038949	0.998784	23.2748	11.4699	13.3623	24.1012	34.3909	23.2763
ENSGALG00000011990	USP53	-1.0082	0.0389513	0.998784	3.3239	2.33005	0.901026	1.1947	0.801751	1.40314
ENSGALG00000014585		2.19974	0.0389624	0.998784	0.301077	0.326201	0.462788	1.61789	4.53042	0.366938
ENSGALG00000051396		1.09116	0.0393465	0.998784	0.387272	0.408194	0.495124	1.19356	1.73282	0.777243
ENSGALG00000051339		0.690391	0.0393741	0.998784	18.0288	7.11049	21.2795	17.5016	35.1378	25.1708
ENSGALG00000052515		0.629635	0.0394246	0.998784	4.46792	3.80154	4.67396	7.82635	9.87143	5.16482
ENSGALG00000033573		0.644652	0.0394902	0.998784	5.75546	5.003	6.48131	6.92705	7.71656	5.70727
ENSGALG00000041834	AEBP1	0.770142	0.0397814	0.998784	4.57426	3.08621	5.99178	8.498	12.3147	4.44561
ENSGALG00000026373	KCNJ8	0.683002	0.0399103	0.998784	2.70513	2.86431	2.34237	5.11585	5.3242	3.2716
ENSGALG00000009978	DTD2	0.945938	0.0400191	0.998784	4.24405	1.55482	3.29134	7.43973	8.2356	4.26047
ENSGALG00000037164	ZFHX4	-0.835777	0.0405755	0.998784	2.77622	3.1241	1.29748	1.98582	0.807164	1.53257
ENSGALG00000004324	SETD1B	-0.686962	0.040578	0.998784	2.27892	2.82175	1.81649	1.99463	1.42864	1.5109
ENSGALG00000032313	KDELR3	1.32666	0.0406099	0.998784	0.781671	0.452214	0.552668	1.16399	2.83459	0.736141
ENSGALG00000026001	C9orf85	-0.746734	0.0409552	0.998784	16.5264	5.92064	10.0863	4.74676	6.43481	9.50263
ENSGALG00000041420		-1.56838	0.0410744	0.998784	1.21794	0.950658	0.285565	0.576663	0.152166	0.356372
ENSGALG00000027423	SLC26A1	-0.910407	0.0410823	0.998784	13.8562	6.13533	3.08085	6.21264	4.19799	3.39665
ENSGALG00000016563	ASB9	1.5705	0.0411107	0.998784	0.264157	0.217382	0.171735	0.87909	0.577575	0.312376
ENSGALG00000004081	TMCO4	-0.748877	0.0411244	0.998784	0.868543	0.790732	1.03262	0.783813	0.502174	0.869148
ENSGALG00000006402	NRROS	1.45942	0.0412366	0.998784	0.226142	0.167185	0.449286	0.403313	0.922474	0.39296
ENSGALG00000047201		0.855748	0.041512	0.998784	1.96689	1.61629	0.742344	1.64196	2.32501	4.16545
ENSGALG00000009730	SLC38A4	1.22711	0.0416299	0.998784	4.14926	2.1404	1.07631	5.91058	9.47222	1.0734
ENSGALG00000050116		2.00226	0.041694	0.998784	0.740378	0.723768	0.589757	1.20522	3.46459	1.47815
ENSGALG00000008946	NHLRC2	-0.93774	0.0417643	0.998784	1.50639	1.00225	0.987998	0.873761	0.517809	0.97661
ENSGALG00000012913	PKP2	1.13398	0.0418004	0.998784	0.871429	0.667097	0.36948	1.55967	2.19464	0.622395
ENSGALG00000015519	ROBO2	-0.817829	0.0419067	0.998784	6.95718	9.44944	3.99714	4.70799	2.11073	4.94677
ENSGALG00000047283		2.28089	0.0423942	0.998784	0.208307	0.044092	0.057771	0.304664	1.15855	0.145465
ENSGALG00000037410	HEPH	0.835259	0.0425584	0.998784	2.07378	1.31099	1.40102	4.54822	2.23461	1.62161
ENSGALG00000034964	SYTL1	1.8027	0.0426191	0.998784	0.30365	0.222216	0.326124	0.648865	3.92836	0.205595
ENSGALG00000029066		0.593886	0.0426639	0.998784	6.63576	5.78188	6.93963	10.8372	14.8202	7.58154
ENSGALG00000050919		-1.57117	0.0427158	0.998784	4.38879	0.929375	0.95593	0.576693	1.16233	0.219027
ENSGALG00000037641		-0.757703	0.0427352	0.998784	152.946	262.193	250.258	138.142	139.195	138.6
ENSGALG00000053164		-2.28723	0.0427877	0.998784	2.9409	0.304017	0.085158	0.217073	0.079033	0.502008
ENSGALG00000054971	ARHGAP30	1.15765	0.0433662	0.998784	0.580625	0.406902	0.350412	1.09996	1.06997	0.651551
ENSGALG00000004722	ASPN	3.66062	0.0434141	0.998784	0.092256	0	0	0.198035	0.341382	0.063041
ENSGALG00000005554	ADIPOQ	1.49654	0.0434479	0.998784	0.676951	0.502662	0.407636	0.894661	4.13115	0.622205
ENSGALG00000043435	CARNS1	0.773027	0.0435195	0.998784	1.29989	1.24744	2.31195	3.01959	4.04911	2.23171
ENSGALG00000008661	CYR61	0.999655	0.0435199	0.998784	2.23778	0.62928	1.79643	4.95791	2.80332	2.2914
ENSGALG00000053601	LPXN	1.50167	0.0435951	0.998784	0.391348	0.164431	0.222574	0.405499	0.792405	0.363846
ENSGALG00000001571	MYO1F	0.612272	0.0436324	0.998784	2.04276	1.34078	1.234	3.32512	3.07939	2.01896
ENSGALG00000011856	FMC1	0.735517	0.0438019	0.998784	9.30597	5.76168	14.5856	15.1384	21.1379	14.3642
ENSGALG00000014016	MEX3A	-0.585153	0.0439166	0.998784	4.41355	5.49047	5.45071	3.74668	3.57896	3.38424
ENSGALG00000050447		2.3199	0.0440299	0.998784	0	0	0	0	0	0.001183
ENSGALG00000012429	BMP4	0.830699	0.044098	0.998784	3.48591	1.70012	2.6808	5.09968	6.51879	2.56906
ENSGALG00000023089	SSBP2	-0.778953	0.044321	0.998784	9.63018	7.06651	4.12271	3.79101	2.97388	5.37135
ENSGALG00000042984		0.618852	0.0444415	0.998784	4.24516	3.17801	4.86838	6.17698	8.09087	6.14785
ENSGALG00000002165	UNC13B	-0.641595	0.044523	0.998784	4.91314	3.16188	2.33555	3.088	1.58039	3.29009
ENSGALG00000003584	KPNA2	0.921096	0.0445427	0.998784	1.35185	1.5443	1.59575	4.27208	3.28563	1.59745
ENSGALG00000007979	CALML4	1.19572	0.0449147	0.998784	1.24011	2.126	1.78645	5.07752	6.22128	1.80281
ENSGALG00000000295		-0.962324	0.0450326	0.998784	0.518801	0.603083	0.914854	0.503477	0.337556	0.564685
ENSGALG00000050081		-1.27578	0.0451358	0.998784	5.8518	7.66579	6.44332	4.89417	6.481	6.10171
ENSGALG00000024466	CCL17	4.5132	0.0453551	0.998784	0	0	0.090473	0.252063	1.47895	0.196017
ENSGALG00000050012		3.16729	0.0454358	0.998784	0	0.050929	0.170403	0.109649	0.127594	0.259901
ENSGALG00000009553	SMC4	0.71999	0.0455001	0.998784	0.823313	0.878123	0.921223	1.43134	1.52581	1.07405
ENSGALG00000022871	HHLA2	0.69649	0.0455299	0.998784	7.52069	3.10558	3.81067	11.6346	7.40769	7.68635
ENSGALG00000014680		-0.616037	0.0455976	0.998784	2.89361	3.04521	4.03482	2.49494	2.85666	2.35163
ENSGALG00000015910	CD109	-1.23238	0.0456959	0.998784	0.558871	0.601233	0.183406	0.265438	0.154658	0.314939
ENSGALG00000019157	SMPX	1.47865	0.0458285	0.998784	0.237046	0.37989	0.31401	0.728553	0.963792	0.525095
ENSGALG00000037326	MAP3K9	-1.14882	0.0459752	0.998784	5.76577	1.82709	0.610335	1.20751	0.349472	1.01997
ENSGALG00000048797		-2.97564	0.046023	0.998784	0.326689	0.126894	0.244292	0.044208	0.038325	0.090914
ENSGALG00000005314	APPBP2	-0.766473	0.0461077	0.998784	12.7426	14.7654	10.9074	8.27407	9.3919	11.6535
ENSGALG00000000215	DCP2	-1.32661	0.0463816	0.998784	3.36764	1.3875	0.638238	0.951834	0.245573	1.23844
ENSGALG00000052481		1.04936	0.0464032	0.998784	3.97889	1.30014	3.82247	6.52175	10.049	4.33074
ENSGALG00000027986	NIPAL1	2.33973	0.0465273	0.998784	0.116979	0	0.118304	0.099826	0.269309	0.154349
ENSGALG00000034889	OTX2	-3.23731	0.0466724	0.998784	1.07216	0.106877	0.133674	0.18762	0	0
ENSGALG00000015170	VPS13A	-0.622657	0.0467588	0.998784	3.38367	2.5086	1.6775	1.83314	1.21575	2.09763
ENSGALG00000049587		0.804835	0.0469516	0.998784	1.0553	0.641986	0.871445	1.8115	2.03283	1.33356
ENSGALG00000050950	gga-mir-145	2.08046	0.0469651	0.998784	1.50535	0.754612	2.73002	1.20737	3.12628	0.124298
ENSGALG00000014712	SLC38A9	-0.857749	0.0469803	0.998784	3.25327	1.636	1.26964	1.71376	1.14961	1.45499
ENSGALG00000007177	PTPRG	-0.682076	0.0470807	0.998784	14.724	16.4226	11.3861	12.9944	5.77293	11.961
ENSGALG00000037929	BIN2	1.33639	0.0471496	0.998784	0.466881	0.27903	0.191484	0.5621	0.733915	0.396149
ENSGALG00000007713	CD300LG	1.46667	0.0473505	0.998784	0.302579	0.294051	0.263391	0.853444	1.31343	0.314193
ENSGALG00000033091	RUNX1T1	-0.6473	0.0473584	0.998784	17.3182	17.7496	13.7476	17.383	12.5261	12.7128
ENSGALG00000007167	CLEC16A	-1.52476	0.0476882	0.998784	2.32276	1.72311	0.505669	1.01733	0.101651	0.876054
ENSGALG00000015013	MSX1	2.2056	0.0478666	0.998784	0.120595	0.083112	0.071131	1.14838	0.785571	0.256321
ENSGALG00000048016		1.38529	0.0480357	0.998784	0	0	0	0	0.12004	0
ENSGALG00000032329	NPM3	1.05339	0.0480896	0.998784	1.85831	1.95667	2.44614	6.62794	4.45212	3.25126
ENSGALG00000012021		0.98516	0.0482486	0.998784	3.93505	1.5674	2.60537	2.88329	9.16308	3.85936
ENSGALG00000012030	QSER1	-0.700336	0.0484241	0.998784	1.98653	1.3363	0.709902	1.05975	0.660127	0.881985
ENSGALG00000044230	ARHGAP27	0.754328	0.0484761	0.998784	1.32723	0.677748	1.75229	2.34364	2.91504	1.82057
ENSGALG00000042798	GDAP1	-0.666678	0.0484902	0.998784	23.8875	19.8355	13.5202	16.2785	8.62915	13.5588
ENSGALG00000014943	FAM169A	-1.15446	0.048866	0.998784	10.7357	5.15437	1.51646	3.00631	0.087631	4.56605
ENSGALG00000015346	NFKBIZ	0.770699	0.0489229	0.998784	1.47611	0.775593	1.11168	2.28732	2.18157	1.18099
ENSGALG00000003433	DPEP2	0.88354	0.0491165	0.998784	0.80341	0.669033	0.856514	1.13434	1.24441	1.00228
ENSGALG00000047694		1.42689	0.0492237	0.998784	0.088395	0.06381	0.144824	0.401822	0.24036	0.091943
ENSGALG00000015113	PTAR1	-2.00202	0.0492393	0.998784	2.63295	0.68319	0.258274	0.74234	0.200908	0.245686
ENSGALG00000008554	IL17REL	1.22561	0.0492909	0.998784	0.642938	0.857348	0.46877	1.79894	1.99877	0.621046
ENSGALG00000027472	TMEM38B	-0.598722	0.049395	0.998784	3.60703	1.91253	2.59911	1.91901	2.07979	2.35033
ENSGALG00000003631	CPLANE1	-0.656922	0.0494205	0.998784	1.8105	0.734096	0.831417	0.82295	0.756239	0.712681
ENSGALG00000046032	CD83	1.30119	0.0494774	0.998784	0.529278	0.228666	0.332936	1.04642	0.938417	0.549176
ENSGALG00000015570	GPR63	-0.985178	0.049496	0.998784	8.69867	10.229	8.98841	7.06684	5.68046	7.32245
ENSGALG00000030063	MALT1	-0.758035	0.0496153	0.998784	3.1689	1.66006	1.4983	1.87312	1.0927	1.84078
ENSGALG00000031094	EDA2R	1.22117	0.0496596	0.998784	0.76106	0.428474	0.651764	2.86129	1.41081	0.695635
ENSGALG00000040761	DRD4	3.06378	0.049854	0.998784	0.196619	0.075871	0	0.259668	0.33456	0.324701
ENSGALG00000016227	GPR34	0.93021	0.0499758	0.998784	1.39072	1.26296	0.59238	2.37192	2.86655	1.75198
